# Supplementary material for: Lessons from experiences of accessing healthcare during the pandemic for remobilizing rheumatology services: a national mixed methods study
Source: Rheumatol Adv Pract. 2022 Feb 16;6(1):rkac013. doi: 10.1093/rap/rkac013 (PMC8946474; doi:10.1093/rap/rkac013)
Supplement: rkac013_Supplementary_Data [file rkac013_supplementary_data.zip]

Archive with 2 entries (2 files):
- Supplementary Data S1. COREQ checklist.pdf
- 21-174 Supplementary Tables.docx
